# Supplementary material for: 3D Melanoma Cocultures as Improved Models for Nanoparticle-Mediated Delivery of RNA to Tumors
Source: Cells. 2022 Mar 17;11(6):1026. doi: 10.3390/cells11061026 (PMC8946997; doi:10.3390/cells11061026)
Supplement: Supplementary file 1 [file cells-11-01026-s001.zip]

Archive with 1 entries (1 files):
- cells-1542833-supplementary.pdf
